# Supplementary material for: Protective Effect of Topiramate against Diabetic Retinopathy and Computational Approach Recognizing the Role of NLRP3/IL-1β/TNF-α Signaling
Source: Biomedicines. 2023 Dec 1;11(12):3202. doi: 10.3390/biomedicines11123202 (PMC10741203; doi:10.3390/biomedicines11123202)
Supplement: Supplementary file 1 [file biomedicines-11-03202-s001.zip]

Archive with 1 entries (1 files):
- biomedicines-2603343-supplementary.pdf
